# Supplementary material for: Dietary Barriers Appear to Influence the Effects of a Dyadic Web-Based Lifestyle Intervention on Caloric Intake and Adiposity: A Mediation Analysis of the DUET Trial
Source: Nutrients. 2023 Nov 25;15(23):4918. doi: 10.3390/nu15234918 (PMC10708365; doi:10.3390/nu15234918)
Supplement: Supplementary file 1 [file nutrients-15-04918-s001.zip]

Archive with 1 entries (1 files):
- Supplementary_Table S1_Revisions-2701901_FINAL.pdf
